# Supplementary material for: Conduction system pacing using a rotatable connector enabling continuous pacing during lumenless lead deployment: a case report
Source: Eur Heart J Case Rep. 2026 Feb 3;10(2):ytag038. doi: 10.1093/ehjcr/ytag038 (PMC12908082; doi:10.1093/ehjcr/ytag038)
Supplement: ytag038_Supplementary_Data [file ytag038_supplementary_data.zip]

Archive with 3 entries (3 files):
- Supplementary_Legends.docx
- Figure6.jpg
- Explanation_Video_final.mp4
